# Supplementary material for: 3′HS1 CTCF binding site in human β-globin locus regulates fetal hemoglobin expression
Source: eLife. 2021 Sep 29;10:e70557. doi: 10.7554/eLife.70557 (PMC8500713; doi:10.7554/eLife.70557)
Supplement: Figure 1—figure supplement 1—source data 1. [file elife-70557-fig1-figsupp1-data1.zip]

Archive with 3 entries (2 files):
- Figure 1_Figure Supplement1_source_data/
- Figure 1_Figure Supplement1_source_data/16-5-18 hS5 del.jpg
- Figure 1_Figure Supplement1_source_data/16-5-18 h31 del.jpg
