# Supplementary material for: 3′HS1 CTCF binding site in human β-globin locus regulates fetal hemoglobin expression
Source: eLife. 2021 Sep 29;10:e70557. doi: 10.7554/eLife.70557 (PMC8500713; doi:10.7554/eLife.70557)
Supplement: Figure 2—source data 1. [file elife-70557-fig2-data1.zip]

Archive with 7 entries (6 files):
- Figure 2_Source_data/
- Figure 2_Source_data/2020-11-01 HBB, EDM3d2 (DyLight 800).tif
- Figure 2_Source_data/2020-10-31 ZBTB7A, EDM3d2 (DyLight 800).tif
- Figure 2_Source_data/2020-10-31 HbF, EDM3d2 (DyLight 800).tif
- Figure 2_Source_data/2020-10-31 BCL11A, expansion medium(StarBright B700).tif
- Figure 2_Source_data/2020-10-31 BCL11A, EDM3d2 (StarBright B700).tif
- Figure 2_Source_data/2020-10-31 actinB, EDM3d2 (StarBright B700).tif
