# Supplementary material for: 3′HS1 CTCF binding site in human β-globin locus regulates fetal hemoglobin expression
Source: eLife. 2021 Sep 29;10:e70557. doi: 10.7554/eLife.70557 (PMC8500713; doi:10.7554/eLife.70557)
Supplement: Figure 2—figure supplement 1—source data 1. [file elife-70557-fig2-figsupp1-data1.zip]

Archive with 5 entries (4 files):
- Figure2_Figure Supplement1_Source_data/
- Figure2_Figure Supplement1_Source_data/2020-02-26 DyLight 800 89.865s(DyLight 800).tif
- Figure2_Figure Supplement1_Source_data/2020-02-25 StarBright B700 62.100s(StarBright B700).tif
- Figure2_Figure Supplement1_Source_data/2020-02-25 StarBright B700 61.753s(StarBright B700).tif
- Figure2_Figure Supplement1_Source_data/2020-02-25 DyLight 800 300.000s(DyLight 800).tif
