# Supplementary material for: 3′HS1 CTCF binding site in human β-globin locus regulates fetal hemoglobin expression
Source: eLife. 2021 Sep 29;10:e70557. doi: 10.7554/eLife.70557 (PMC8500713; doi:10.7554/eLife.70557)
Supplement: Figure 2—figure supplement 2—source data 1. [file elife-70557-fig2-figsupp2-data1.zip]

Archive with 6 entries (5 files):
- Figure2_Figure Supplement2_Source_data/
- Figure2_Figure Supplement2_Source_data/2020-07-17 StarBright B700 60.000s(StarBright B700).tif
- Figure2_Figure Supplement2_Source_data/2020-07-17 StarBright B700 240.000s(StarBright B700).tif
- Figure2_Figure Supplement2_Source_data/2020-07-17 DyLight 800 60.000s(DyLight 800).tif
- Figure2_Figure Supplement2_Source_data/2020-07-17 DyLight 800 180.000s(DyLight 800).tif
- Figure2_Figure Supplement2_Source_data/2020-07-11 DyLight 800 49.367s(DyLight 800).tif
