# Supplementary material for: 3′HS1 CTCF binding site in human β-globin locus regulates fetal hemoglobin expression
Source: eLife. 2021 Sep 29;10:e70557. doi: 10.7554/eLife.70557 (PMC8500713; doi:10.7554/eLife.70557)
Supplement: Figure 4—source data 1. [file elife-70557-fig4-data1.zip]

Archive with 2 entries (1 files):
- Figure 4_Source_data/
- Figure 4_Source_data/Gel deletion-Figure 4.bmp
