# Supplementary material for: 3′HS1 CTCF binding site in human β-globin locus regulates fetal hemoglobin expression
Source: eLife. 2021 Sep 29;10:e70557. doi: 10.7554/eLife.70557 (PMC8500713; doi:10.7554/eLife.70557)
Supplement: Source data 1. [file elife-70557-supp1.zip]

Archive with 18 entries (18 files):
- Figure 1_Figure Supplement1_source_data/16-5-18 h31 del.jpg
- Figure 1_Figure Supplement1_source_data/16-5-18 hS5 del.jpg
- Figure 2_Source_data/2020-10-31 actinB, EDM3d2 (StarBright B700).tif
- Figure 2_Source_data/2020-10-31 BCL11A, EDM3d2 (StarBright B700).tif
- Figure 2_Source_data/2020-10-31 BCL11A, expansion medium(StarBright B700).tif
- Figure 2_Source_data/2020-10-31 HbF, EDM3d2 (DyLight 800).tif
- Figure 2_Source_data/2020-10-31 ZBTB7A, EDM3d2 (DyLight 800).tif
- Figure 2_Source_data/2020-11-01 HBB, EDM3d2 (DyLight 800).tif
- Figure 4_Source_data/Gel deletion-Figure 4.bmp
- Figure2_Figure Supplement1_Source_data/2020-02-25 DyLight 800 300.000s(DyLight 800).tif
- Figure2_Figure Supplement1_Source_data/2020-02-25 StarBright B700 61.753s(StarBright B700).tif
- Figure2_Figure Supplement1_Source_data/2020-02-25 StarBright B700 62.100s(StarBright B700).tif
- Figure2_Figure Supplement1_Source_data/2020-02-26 DyLight 800 89.865s(DyLight 800).tif
- Figure2_Figure Supplement2_Source_data/2020-07-11 DyLight 800 49.367s(DyLight 800).tif
- Figure2_Figure Supplement2_Source_data/2020-07-17 DyLight 800 180.000s(DyLight 800).tif
- Figure2_Figure Supplement2_Source_data/2020-07-17 DyLight 800 60.000s(DyLight 800).tif
- Figure2_Figure Supplement2_Source_data/2020-07-17 StarBright B700 240.000s(StarBright B700).tif
- Figure2_Figure Supplement2_Source_data/2020-07-17 StarBright B700 60.000s(StarBright B700).tif
